# Supplementary material for: A Systematic Review of the Design, Method of Implantation and Early Clinical Outcomes of Transcatheter Tricuspid Prostheses
Source: Rev Cardiovasc Med. 2023 Aug 11;24(8):231. doi: 10.31083/j.rcm2408231 (PMC11262438; doi:10.31083/j.rcm2408231)
Supplement: Supplementary file 1 [file 2153-8174-24-8-231-s1.zip]

Archive with 3 entries (3 files):
- PRISMA_2020_checklist.pdf
- PRISMA_2020_checklist_TTVI.docx
- Supplementary Material.docx
